# Supplementary material for: Psychotherapy training in Nepal: views of early career psychiatrists
Source: BJPsych Int. 2021 May;18(2):E6. doi: 10.1192/bji.2020.50 (PMC8274429; doi:10.1192/bji.2020.50)
Supplement: Supplementary file 1 [file S2056474020000501sup001.zip]

Archive with 3 entries (3 files):
- coi_disclosure_Karki.pdf
- coi_disclosure_Pinot_da_Costa.pdf
- coi_disclosure_Rai.pdf
